# Supplementary material for: Deep Eutectic Solvents Mediated Extraction of a Pectin Polysaccharide from Processed Sweet Potato By-Products: Optimization and Characterization Studies
Source: Foods. 2026 Jan 21;15(2):388. doi: 10.3390/foods15020388 (PMC12841006; doi:10.3390/foods15020388)
Supplement: Supplementary file 1 [file foods-15-00388-s001.zip]

Archive with 1 entries (1 files):
- foods-4068415-supplementary.pdf
